# Supplementary material for: Targeted Macrophage Modulation as a Disease-Modifying Approach in Canine Osteoarthritis: The Efficacy of EF-M2 (ImmutalonTM) in a Double-Blind Placebo-Controlled Study
Source: Vet Sci. 2025 Sep 22;12(9):919. doi: 10.3390/vetsci12090919 (PMC12474438; doi:10.3390/vetsci12090919)
Supplement: Supplementary file 1 [file vetsci-12-00919-s001.zip]

Archive with 8 entries (8 files):
- IMPAWS_OA1_analysis.R
- __MACOSX/._IMPAWS_OA1_analysis.R
- IMPAWS_OA1_withdrawals.csv
- __MACOSX/._IMPAWS_OA1_withdrawals.csv
- IMPAWS_OA1_adverse_events.csv
- __MACOSX/._IMPAWS_OA1_adverse_events.csv
- IMPAWS_OA1_minimal_dataset.csv
- __MACOSX/._IMPAWS_OA1_minimal_dataset.csv
