# Supplementary material for: Targeted Macrophage Modulation as a Disease-Modifying Approach in Canine Osteoarthritis: The Efficacy of EF-M2 (ImmutalonTM) in a Double-Blind Placebo-Controlled Study
Source: Vet Sci. 2025 Sep 22;12(9):919. doi: 10.3390/vetsci12090919 (PMC12474438; doi:10.3390/vetsci12090919)
Supplement: Supplementary file 1 [file vetsci-12-00919-s001.zip › IMPAWS_OA1_analysis.R]

# IMPAWS-OA-1 Analysis Script
# Note: 
# Requires: packages 'tidyverse', 'lme4', 'lmerTest', 'emmeans', 'nlme', 'broom'

library(tidyverse)
library(lme4)
library(lmerTest)
library(emmeans)
library(broom)

# Load data
df <- read.csv("IMPAWS_OA1_minimal_dataset.csv")

# Prepare baseline and day-28 datasets
base <- df %>% filter(Visit == "D0") %>% select(Dog_ID, Group, CBPI_PSS) %>% rename(PSS0 = CBPI_PSS)
d28  <- df %>% filter(Visit == "D28") %>% select(Dog_ID, Group, CBPI_PSS)
dat  <- left_join(d28, base, by = c("Dog_ID","Group")) %>%
  mutate(delta_PSS = CBPI_PSS - PSS0)

# ANCOVA for primary endpoint (CBPI-PSS at D28 adjusted for baseline)
ancova_fit <- lm(CBPI_PSS ~ Group + PSS0, data = dat)
summary(ancova_fit)

# LS-means (EMMs) and pairwise vs placebo + linear trend
emm <- emmeans(ancova_fit, ~ Group)
pairs(emm, adjust = "none")
# Linear trend contrast: placebo < 2x < 3x
contrast(emm, list(trend = c(-1, 0, 1)), adjust = "none")

# Force-plate PVF: mixed-effects with random intercepts per dog across visits
pvf_df <- df %>% filter(Visit %in% c("D0","D14","D28","D56"))
pvf_fit <- lmer(PVF_pctBW ~ Group*Visit + (1|Dog_ID), data = pvf_df)
anova(pvf_fit)
emmeans(pvf_fit, pairwise ~ Group | Visit)

# Correlation: ΔPSS vs Δ(ARG1/iNOS) to D28
bio_base <- df %>% filter(Visit == "D0") %>% select(Dog_ID, ARG1_iNOS) %>% rename(ARG0 = ARG1_iNOS)
bio_28   <- df %>% filter(Visit == "D28") %>% select(Dog_ID, ARG1_iNOS) %>% rename(ARG28 = ARG1_iNOS)
corr_df  <- left_join(dat, left_join(bio_28, bio_base, by = "Dog_ID"), by = "Dog_ID") %>%
  mutate(delta_ARG = ARG28 - ARG0)
cor.test(corr_df$delta_PSS, corr_df$delta_ARG, use = "complete.obs", method = "pearson")
