# Supplementary material for: Targeted Macrophage Modulation as a Disease-Modifying Approach in Canine Osteoarthritis: The Efficacy of EF-M2 (ImmutalonTM) in a Double-Blind Placebo-Controlled Study
Source: Vet Sci. 2025 Sep 22;12(9):919. doi: 10.3390/vetsci12090919 (PMC12474438; doi:10.3390/vetsci12090919)
Supplement: Supplementary file 1 [file vetsci-12-00919-s001.zip › IMPAWS_OA1_withdrawals.csv]

Dog_ID	Group	Day	Reason	DuringDosing
D002	Immutalon_2x	10	Owner decision	True
D006	Immutalon_3x	17	Orthopaedic SAE (unrelated)	True
D007	Immutalon_3x	23	NSAID rescue	True
D001	Placebo_3x	22	NSAID rescue	True
D004	Immutalon_2x	42	Lost to follow-up	False
D003	Placebo_3x	45	Owner scheduling conflict	False
