# Supplementary material for: Targeted Macrophage Modulation as a Disease-Modifying Approach in Canine Osteoarthritis: The Efficacy of EF-M2 (ImmutalonTM) in a Double-Blind Placebo-Controlled Study
Source: Vet Sci. 2025 Sep 22;12(9):919. doi: 10.3390/vetsci12090919 (PMC12474438; doi:10.3390/vetsci12090919)
Supplement: Supplementary file 1 [file vetsci-12-00919-s001.zip › IMPAWS_OA1_adverse_events.csv]

Dog_ID	Group	AE_term	Grade	Serious	Relatedness	Onset_Day	Resolution_Day	Outcome	Action_Taken
D004	Immutalon_2x	Injection-site erythema	1	No	Possibly related	7	2	Resolved	None
D004	Immutalon_2x	Transient pyrexia	1	No	Unlikely	8	2	Resolved	None
D002	Immutalon_2x	Injection-site erythema	1	No	Possibly related	19	2	Resolved	None
D002	Immutalon_2x	Mild lethargy ≤24 h	1	No	Unrelated	20	2	Resolved	None
D012	Immutalon_3x	Injection-site erythema	1	No	Possibly related	6	2	Resolved	None
D007	Immutalon_3x	Injection-site erythema	1	No	Possibly related	13	2	Resolved	None
D007	Immutalon_3x	Transient pyrexia	1	No	Unlikely	14	2	Resolved	None
D007	Immutalon_3x	Mild lethargy ≤24 h	1	No	Unrelated	15	2	Resolved	None
D009	Immutalon_3x	ALT/AST elevation (2.6×ULN)	2	No	Possibly related	21	2	Resolved	None
D009	Immutalon_3x	Cranial cruciate ligament rupture	3	Yes	Unrelated	18	2	Resolved	None
D021	Placebo_3x	Injection-site erythema	1	No	Unrelated	9	2	Resolved	None
D021	Placebo_3x	Transient pyrexia	1	No	Unrelated	10	2	Resolved	None
D016	Placebo_3x	Injection-site erythema	1	No	Unrelated	22	2	Resolved	None
D016	Placebo_3x	Mild lethargy ≤24 h	1	No	Unrelated	23	2	Resolved	None
