# Supplementary material for: Targeted Macrophage Modulation as a Disease-Modifying Approach in Canine Osteoarthritis: The Efficacy of EF-M2 (ImmutalonTM) in a Double-Blind Placebo-Controlled Study
Source: Vet Sci. 2025 Sep 22;12(9):919. doi: 10.3390/vetsci12090919 (PMC12474438; doi:10.3390/vetsci12090919)
Supplement: Supplementary file 1 [file vetsci-12-00919-s001.zip › IMPAWS_OA1_minimal_dataset.csv]

Dog_ID	Site	Group	Visit	Day	CBPI_PSS	CBPI_PIS	PVF_pctBW	Daily_Steps	Active_Minutes	ARG1_iNOS_ratio	IL10_pg_ml	TNFa_pg_ml
D021	VEGA	Placebo_3x	D0	0	7.025954138245088	6.224262489729991	55.232997588006015	4457.787360348283	126.82673821054792	0.9703691526484708	3.320556315638448	13.536261795757229
D021	VEGA	Placebo_3x	D14	14	6.200404954258119	5.818696551156232	55.39168805429269	4896.858802175822	129.24409798864994	1.005480135291284	1.8564110952547488	13.160575568076784
D021	VEGA	Placebo_3x	D28	28	6.371381930414538	5.2551804033328295	55.18456791169231	5147.120957611047	124.53972431345356	1.0435425926214117	1.692839710423775	11.868842529557831
D021	VEGA	Placebo_3x	D56	56	6.455916933609625	5.548568363277618	55.067752697348126	4845.452703168254	123.64702669352396	1.0083176619102123	1.5988413007822744	12.769481470214028
D016	BALTO	Placebo_3x	D0	0	5.606398729531319	7.057522003500179	63.56458675161049	4485.317379728836	137.89414817834373	0.9544108067428794	3.465304874223901	12.2963791216791
D016	BALTO	Placebo_3x	D14	14	5.235612230827627	6.874091579341214	63.65541851734677	4536.192962267144	143.73365640521652	1.0099116229203362	4.484837782389723	10.545484029283037
D016	BALTO	Placebo_3x	D28	28	3.904479110671923	6.329872239072526	64.29841370505022	4434.33415397414	150.4740002117286	0.9851518323636036	5.532940006375401	10.038458444732091
D016	BALTO	Placebo_3x	D56	56	4.987677916159652	6.512522939294782	63.76656829914924	4423.885241669703	148.6748453294819	0.9671476407296892	5.235704139979098	10.421309360303855
D035	VEGA	Placebo_3x	D0	0	6.575781438472232	6.086313477494274	55.64635658178169	3784.7307553596543	125.46228372380122	1.1547751440177276	7.358880241442574	9.878969526510236
D035	VEGA	Placebo_3x	D14	14	6.475014996022508	6.012941636784102	55.3647888831602	3896.0412062357286	133.32798465654568	1.245049124689884	8.02356301379923	9.598744119816928
D035	VEGA	Placebo_3x	D28	28	6.495395913808158	6.1168743471684985	55.18687104779453	3790.1065727212977	139.79911659935004	1.3057741394361957	8.607418638664665	9.895973078490425
D035	VEGA	Placebo_3x	D56	56	6.497131622592525	5.505997509408074	55.07262908266813	3498.1885656417107	132.37767412166448	1.2425207888545973	9.051031914956392	9.897327712298129
D041	BALTO	Placebo_3x	D0	0	6.516926605996788	5.267703406359669	47.65950547756788	6414.658566673508	152.8379336312812	0.7773337169310494	1.8111446824112656	19.85890053166556
D041	BALTO	Placebo_3x	D14	14	6.592792748006555	5.252925351388298	47.375681850425465	7080.464661788947	160.12822257893455	0.8110050964458212	0.3316737510412999	20.640747515419694
D041	BALTO	Placebo_3x	D28	28	6.5430575911315065	5.26907553802409	46.98269543401704	7122.003709893584	164.86117418625489	0.8277148955797247	0.0	21.48489774288389
D041	BALTO	Placebo_3x	D56	56	6.458985876102809	4.970865820509512	47.08163916581774	6946.551850743152	162.612668955215	0.7596356094750767	0.7924797591638786	21.65991978021107
D052	VEGA	Placebo_3x	D0	0	5.730442403708579	6.378788899640627	48.66039520471774	4316.458589581975	137.67497663352918	1.259824805559406	2.750715816324261	2.7923153410576607
D052	VEGA	Placebo_3x	D14	14	5.914017222245677	6.599999961587979	49.13210198187088	4265.660334336611	133.2885372119163	1.334873962429659	5.791800759483971	3.150704632056418
D052	VEGA	Placebo_3x	D28	28	6.006803029963962	6.611928645360002	49.86888301811936	3918.270725727317	131.27892703707855	1.411300726479038	7.354064274354862	2.951205246135517
D052	VEGA	Placebo_3x	D56	56	5.926136051856054	6.568844411045529	49.74352429575624	3742.6009874837855	137.2316723242174	1.3296723330819051	5.595909817006496	2.5181902183617995
D060	BALTO	Placebo_3x	D0	0	6.682881588985651	7.00154642614942	70.9370657495146	4952.433334796224	165.7407210480903	0.7762815018540121	5.135036962820218	16.478299645738307
D060	BALTO	Placebo_3x	D14	14	7.004895842418338	6.990730663615217	71.21785172775213	4146.991675788469	154.2557214067063	0.6975029754841424	4.115510565120449	18.99525465213324
D060	BALTO	Placebo_3x	D28	28	7.42048404061802	7.841507763207388	71.46006786555033	3600.1582026374954	158.1620369255054	0.6488830699104096	3.5540794234741973	20.32029645656781
D060	BALTO	Placebo_3x	D56	56	7.168657390167257	7.402654544231879	71.12239628775981	4027.387749741096	159.04363268564973	0.6655314428917939	3.749180862958039	19.031948947947733
D031	VEGA	Placebo_3x	D0	0	5.578805371439422	6.4776620394784326	55.37810495717902	4670.890510693167	186.03183222665288	0.947428177702148	3.203170657303284	11.749283610907312
D031	VEGA	Placebo_3x	D14	14	5.746384152716678	6.346980603684399	54.53920608517335	5495.76574067446	198.7730421200588	0.9991401698422702	1.4753771862159868	11.50771456273499
D031	VEGA	Placebo_3x	D28	28	5.798497754407211	6.686395785155526	54.28814985582265	6169.672144461696	202.1392790010897	0.9820244036484826	0.0	11.128024492239188
D031	VEGA	Placebo_3x	D56	56	5.972049312866749	6.741340045308256	54.98562373582684	5522.658227291715	197.8860304712576	1.0026950176417404	0.7633657714286146	11.416106899027636
D033	BALTO	Placebo_3x	D0	0	5.990551942683446	5.838357524898118	49.51584425405551	5054.001763493203	179.079093803874	0.9659189572206824	2.359533585958716	8.057095814657824
D033	BALTO	Placebo_3x	D14	14	5.983285538995308	5.953019751847923	49.60684383900877	4993.124439605584	181.3043031868804	0.9687324707696418	1.3036665293544298	6.996015527681097
D033	BALTO	Placebo_3x	D28	28	6.372311721659112	6.285317565045485	50.09055654290055	4715.238954117269	189.8417684504924	0.8887913632836837	0.4215239822408254	6.325596100887595
D033	BALTO	Placebo_3x	D56	56	6.422238387759212	5.79933322730215	49.48739787083069	4909.438240336716	186.51318066692943	0.9046329314449948	1.1563138976625849	7.11281478447175
D018	VEGA	Placebo_3x	D0	0	6.219973132816691	6.160794119627306	51.77101244790424	4253.725105945528	132.30826335953049	0.8848439811153742	5.366684011476703	6.4795941671404345
D018	VEGA	Placebo_3x	D14	14	5.869752558310791	5.8968015494347705	52.83501491745432	4071.8665853026487	138.85037229853282	0.8327550571931508	3.1309318108282027	7.376779833505585
D018	VEGA	Placebo_3x	D28	28	5.7882848794313935	5.547798109710429	53.14421185452386	3682.3868356874873	139.07516177545398	0.8778424634184119	1.9988866077274088	8.102666250708012
D018	VEGA	Placebo_3x	D56	56	5.363188565259347	5.145719695581363	53.02685794904432	3733.875477107505	145.0948924304226	0.9129086210952884	3.4528997034773674	7.22543245336317
D032	BALTO	Placebo_3x	D0	0	7.296594729156256	7.174915992426312	55.98262371983095	5235.565640180599	114.10344622051402	0.7615765819879754	5.983838343013011	15.820569282004952
D032	BALTO	Placebo_3x	D14	14	6.594600424556649	6.897281245413767	57.19924138152996	7430.068630617199	119.82731425695344	0.8371248900285948	8.771015628799683	14.79720609417866
D032	BALTO	Placebo_3x	D28	28	6.507384141118751	6.031361507286492	58.14659512434274	8578.61993279787	121.20961973396142	0.928027209468068	10.348470149983022	13.361617872405748
D032	BALTO	Placebo_3x	D56	56	6.580814817657496	6.683360508398384	57.60440618357154	7578.712394870443	121.27260719681657	0.8846597565432985	8.762665031692872	13.565365165639786
D022	VEGA	Placebo_3x	D0	0	5.841956589659425	6.685690057209397	62.034999351979295	4660.784526368235	148.511866098455	1.074982975341752	3.801214709111956	11.869221007623628
D022	VEGA	Placebo_3x	D14	14	5.613308788473082	6.485570711367782	63.35764661645651	4443.867601891493	146.35502515284395	1.1507991104275277	5.945219500354185	11.238208767623853
D022	VEGA	Placebo_3x	D28	28	5.132278778839937	6.13265603226929	64.18161788410974	4205.663490856341	145.74267298094168	1.192799728754435	7.51774746054669	11.324177631544242
D022	VEGA	Placebo_3x	D56	56	5.465322686349641	6.60468067909775	63.01575194636112	4364.201319084754	149.96227770538434	1.158107395897865	6.806866222652852	11.068191463155856
D029	BALTO	Placebo_3x	D0	0	5.579552917056836	5.976191836986369	57.08823186338645	4615.047686306048	138.9988878325754	1.0810651615809526	6.9008476763721	9.944532330653226
D029	BALTO	Placebo_3x	D14	14	5.575533790903285	5.916217701676072	58.1730717786646	4919.029259724983	150.3748595683313	1.2015042503211903	10.535019798740535	8.519502528265951
D029	BALTO	Placebo_3x	D28	28	5.797452664409765	6.135928833164187	59.44288079904245	5264.092857540364	161.25651290502302	1.3336832442465545	12.75059925303376	7.5288572429763185
D029	BALTO	Placebo_3x	D56	56	5.714520579253324	6.2207755489652445	58.64152330883422	5412.176706032316	151.58527558818648	1.2099444141653368	10.537569800792896	8.046891697079182
D053	VEGA	Placebo_3x	D0	0	5.526154599785829	6.448184167952822	53.31425923069114	4145.571839903814	135.26588107639472	1.130108520872424	1.931771658528756	5.939235751205791
D053	VEGA	Placebo_3x	D14	14	5.887754464884343	6.814208650711744	54.55609718000482	4170.951254301178	136.98271471236856	1.107832986991823	2.6044337593877813	5.549782884857496
D053	VEGA	Placebo_3x	D28	28	5.880775417325705	6.896659958640054	56.09025763842298	3921.105968969708	131.3427143148276	1.096035681035351	3.100539931940074	5.140589550688087
D053	VEGA	Placebo_3x	D56	56	6.248976484137256	6.969321039110064	55.0551312861887	4002.956374279289	136.79989571067034	1.2522389462361967	2.521057554978402	5.179702506083766
D003	BALTO	Placebo_3x	D0	0	6.453381976670484	5.514932020795178	62.63760415889742	3029.107501938888	162.62468197451142	1.106931657075885	4.782479703086285	11.004143406083706
D003	BALTO	Placebo_3x	D14	14	6.252903743881828	5.435956417506847	65.34811859065894	4068.881102316961	169.0232701471963	1.2435725368525474	6.880731917557412	11.40122149244521
D003	BALTO	Placebo_3x	D28	28	5.895894394236593	4.9949622571400125	66.83643731285753	4547.51396354503	168.71054378179596	1.3277999995763197	8.40134558096724	11.60187068310078
D003	BALTO	Placebo_3x	D56	56
D024	VEGA	Placebo_3x	D0	0	5.00267626965058	5.985383825381082	54.96319330875351	5153.802052034903	124.39030896664276	1.3894013278939463	3.948489956638478	11.643519841948846
D024	VEGA	Placebo_3x	D14	14	5.5909216687299725	6.495745578075145	55.80771356383448	6539.393197833456	124.1623744420171	1.3200986773068766	3.9609177744491313	12.677101263025715
D024	VEGA	Placebo_3x	D28	28	5.284101947549459	6.315426530538821	56.20770781047111	7421.5568748593105	121.8652007769617	1.2850401540309244	3.94760036488665	13.14244447466061
D024	VEGA	Placebo_3x	D56	56	5.3044525713634805	6.118182615249393	56.38198270867317	6371.801586368274	117.14264226159928	1.3508332714001794	3.647847066065097	11.903686320845672
D001	BALTO	Placebo_3x	D0	0	6.347699907107863	6.016660609723768	58.78350126637119	4725.667347765007	130.18698153918248	0.7759110477063648	6.038693028482345	20.24299169952795
D001	BALTO	Placebo_3x	D14	14	6.292685357197691	5.753130561539383	59.42136030794146	4405.094537941071	139.2639716157808	0.876212895391599	7.947189515444164	19.644255219733715
D001	BALTO	Placebo_3x	D28	28	0.3069360932411342	0.0	70.36693895550016	2692.811755509567	117.65617441212558	0.8664902488729432	8.809395328601898	15.557162955870782
D001	BALTO	Placebo_3x	D56	56
D008	VEGA	Placebo_3x	D0	0	6.537204310407036	7.20282631831362	50.23232430350254	4027.171087343127	133.6667691856572	0.8257700083444757	5.02518480156359	14.744205839993755
D008	VEGA	Placebo_3x	D14	14	7.103887690315547	7.841385912204789	50.905328319617134	4778.233478192577	137.94004511782774	0.774967098974147	5.785717823889709	15.5233809080545
D008	VEGA	Placebo_3x	D28	28	7.442020436168685	8.076607664068732	50.76786931010425	5252.593431220838	137.7444982231715	0.7623981484213969	5.442156435188574	16.291790417815008
D008	VEGA	Placebo_3x	D56	56	6.6214844068932095	7.165601825338906	49.94626514144264	4581.94679385618	139.04122060583305	0.8129399411901627	5.593786261621623	15.324651590330884
D059	BALTO	Placebo_3x	D0	0	6.231884401982494	7.314258251612017	52.13266195060088	3438.213535231612	170.321552970974	1.0177708976709987	7.358594368127653	24.31552323382095
D059	BALTO	Placebo_3x	D14	14	5.960585657047318	6.661742407485501	52.36189368134892	4594.728738316343	176.09792015111557	1.0479026712421975	8.247988903237953	24.319623214920973
D059	BALTO	Placebo_3x	D28	28	5.582626961425225	6.850647460880151	52.73704283967975	5525.634599184768	183.34719534077985	1.0691067993798498	8.081719992609445	24.08063218210517
D059	BALTO	Placebo_3x	D56	56	6.090544849377293	7.345845604687828	52.749417239719854	4684.701350372414	182.70164296780263	1.0694293921265443	8.775487429583684	23.76709704105608
D055	VEGA	Placebo_3x	D0	0	6.721699665747166	6.246111228175103	55.54315203577912	6243.944089325326	158.92538714912618	0.9460065963404352	5.664628023959184	18.579870854005136
D055	VEGA	Placebo_3x	D14	14	5.904072148098719	5.505375543839304	57.29247238883319	6861.912081779251	164.92009562951895	1.1141360945133791	8.139498778659874	18.16565081802204
D055	VEGA	Placebo_3x	D28	28	4.685189766023017	5.073990968273815	57.57773743061085	7005.928037862013	168.10935165723677	1.2146585234742775	10.044194304425876	17.337592008400954
D055	VEGA	Placebo_3x	D56	56	5.535570509357191	5.234707942064119	57.28821999800544	6978.848058108181	163.09763392998445	1.1808458146588896	8.287473592284476	17.84542549058231
D049	BALTO	Placebo_3x	D0	0	6.240532802697923	6.6060403125782114	52.25405486918192	3384.696290740032	157.0247966933758	0.7991267135369884	5.240591263423798	9.87799540955789
D049	BALTO	Placebo_3x	D14	14	6.00604382373373	6.44713498467522	52.56641861330085	4731.764669614047	169.008801837706	0.9399320996138096	5.919781869511656	9.476442359573564
D049	BALTO	Placebo_3x	D28	28	5.691696949357011	5.890696410142444	53.07297273069916	5654.761794580828	176.72087789582778	0.9527725081428662	5.841839234462165	9.626212849769436
D049	BALTO	Placebo_3x	D56	56	5.734763316779087	6.237473745683937	52.69760553498018	4988.335690130306	170.29330176006238	0.8494025774515204	6.297844446166025	9.31655097175553
D004	VEGA	Immutalon_2x	D0	0	7.066120899485618	5.443034700735463	44.96833830440863	4582.472415243185	171.64387985425304	1.0781777557410277	5.8034234441978825	15.886283803817422
D004	VEGA	Immutalon_2x	D14	14	6.922402927969225	5.39007561681702	48.1321001670558	5708.271124619666	175.00075328495214	1.1043141204870288	6.6791559007456645	15.485476463410809
D004	VEGA	Immutalon_2x	D28	28	6.1306193954536985	4.673846301470434	50.10312211500429	6323.721692392791	176.3619884618879	1.136263174748387	6.961512326080253	15.437337734453926
D004	VEGA	Immutalon_2x	D56	56
D002	BALTO	Immutalon_2x	D0	0	5.903214989180171	6.2514728186689466	48.070859034793145	3242.8424435837173	147.13158896332752	0.8323619815586364	8.065477826005155	19.021363369772818
D002	BALTO	Immutalon_2x	D14	14
D002	BALTO	Immutalon_2x	D28	28	4.693373524755497	0.0	50.3423417534737	871.509282897578	166.672928319727	1.016113705669134	3.762995630282665	12.513685373681248
D002	BALTO	Immutalon_2x	D56	56
D015	VEGA	Immutalon_2x	D0	0	4.792557517240877	4.304203916728205	48.00762732432704	4273.180925851182	112.01575085114966	1.224150549502409	9.306364915023114	18.00942820838411
D015	VEGA	Immutalon_2x	D14	14	3.459604264464725	3.1346297702583827	50.73316827894638	6895.280396411141	120.27775931883312	1.4593331723594891	13.392002053606372	18.072657297717445
D015	VEGA	Immutalon_2x	D28	28	2.589364123489676	2.326775220875548	52.31424142326415	8324.449022526454	124.83148222771536	1.6121193445665751	15.439577777987536	17.549219388142077
D015	VEGA	Immutalon_2x	D56	56	3.2039768843842955	2.9548206510198494	51.00779803423423	7095.475354249121	122.45170365592143	1.460188173481477	13.873052720596682	18.3133657047462
D005	BALTO	Immutalon_2x	D0	0	5.836092637693665	7.050020657915359	57.4971996909417	3876.537214674149	119.9925898236056	0.9456106652675288	6.380287983422225	14.58150379834059
D005	BALTO	Immutalon_2x	D14	14	5.5361445577794015	6.783183195508816	59.94120157447822	4012.2264569317913	136.5473230167723	0.9837171214556496	7.62410973433212	13.872841027508132
D005	BALTO	Immutalon_2x	D28	28	5.3299736044955655	6.462204548696319	62.10016270848127	4393.185286669734	141.58064458962247	1.096518209103866	9.145373507065193	14.412127960386623
D005	BALTO	Immutalon_2x	D56	56	4.901685208074867	6.781789614406127	59.96552292690448	3932.729594024109	137.539834441911	1.1364065236086356	8.742100469736503	14.795592143552811
D027	VEGA	Immutalon_2x	D0	0	5.1943044958043885	7.13232169416166	46.00721052146808	4615.03526720866	190.81028259829088	1.193203283435014	5.683511951554319	13.466392984387394
D027	VEGA	Immutalon_2x	D14	14	4.436624302799844	6.111818157618493	49.64441652122597	5709.171337701923	198.61609666075125	1.426127998719494	9.418818515002489	11.656289251268872
D027	VEGA	Immutalon_2x	D28	28	3.616013147063072	5.839696059731756	52.19607751546163	6554.2361995456695	207.27397060978035	1.583417476665298	11.019352856489576	10.011470227417895
D027	VEGA	Immutalon_2x	D56	56	4.042328748171783	5.945201610304512	50.06475852058742	5668.497653487961	202.9791155671383	1.4387099418010454	9.553938296103082	11.318951443590574
D020	BALTO	Immutalon_2x	D0	0	5.011387409065296	4.809944868319287	46.04555480646608	2957.029702169377	169.36585133573342	0.9226699585827862	3.383403429289697	11.777809204413526
D020	BALTO	Immutalon_2x	D14	14	3.667198228596632	3.467594422387298	48.95229431143945	4418.204122485055	181.0156083663396	1.1986554413465549	7.3517729484343555	10.418493313269808
D020	BALTO	Immutalon_2x	D28	28	3.040493996034452	3.1024873401794064	51.29030667626388	5114.673986942207	192.09297678478825	1.4601940056343303	10.119036576842824	9.12678467274718
D020	BALTO	Immutalon_2x	D56	56	3.765408979239788	3.792014055839204	49.44283411474719	4330.958072039429	184.81289287817523	1.2368235504238116	8.39789232807052	11.119628067296564
D019	VEGA	Immutalon_2x	D0	0	5.364383147135152	6.473408621228402	58.92515846942892	4158.208718446	161.0954857036557	1.0180749340225728	9.379605866435345	5.186470242579381
D019	VEGA	Immutalon_2x	D14	14	4.043890861219517	5.398762179741386	61.68510267241564	6667.674887165341	163.10366293133313	1.1244502459534085	14.008566468632637	6.295560585588731
D019	VEGA	Immutalon_2x	D28	28	3.2906176841460826	4.552000387684668	62.90526927692475	8415.529585399021	163.56515330392236	1.231068770915687	17.76862436109905	6.960845791613677
D019	VEGA	Immutalon_2x	D56	56	4.04649354576067	5.594225228109691	61.19938644871266	7168.755097857919	164.9691588419595	1.1169688921963885	14.69622458412874	6.8781634392468245
D039	BALTO	Immutalon_2x	D0	0	5.070269765771099	6.404090765313969	46.29478796762331	3614.636452170897	151.7450521247505	1.036715605397881	4.770920309494764	9.785402778611273
D039	BALTO	Immutalon_2x	D14	14	4.25382668340266	5.916510626224461	48.66772851742376	4646.934219420988	149.8563964496292	1.208063837134154	7.9098702013161395	7.867731473813791
D039	BALTO	Immutalon_2x	D28	28	4.186640896685125	5.64815656707603	49.90512375540831	5218.153887559727	152.37187611990586	1.3350670173821315	9.537576347878517	6.709765943821102
D039	BALTO	Immutalon_2x	D56	56	4.092879124485211	5.191630949767226	48.07816142518072	4743.167769297099	148.75558631497137	1.124981601412967	7.971481908740168	8.90836729353076
D043	VEGA	Immutalon_2x	D0	0	5.919046202328231	6.1258283867785845	61.09915214774664	4786.2601903745135	189.6504204036338	1.0014429799328315	5.010487399436366	9.201097968029655
D043	VEGA	Immutalon_2x	D14	14	5.452085538380104	5.571945698496661	64.14438519101986	5523.420228596236	201.503378075412	1.1909918932013537	7.162989951702373	8.613868626610662
D043	VEGA	Immutalon_2x	D28	28	5.032633927351595	5.436646895882769	65.89132959331117	6042.768865589362	212.7422666874405	1.318336494182194	9.158787705378936	8.210362344282112
D043	VEGA	Immutalon_2x	D56	56	4.97123688152214	5.006521582284259	64.09164469091998	5512.37737509949	203.56765848467165	1.1921835623025474	7.899213635651661	8.520524582984567
D011	BALTO	Immutalon_2x	D0	0	5.675607615031277	6.689116484406732	44.03082038428336	3653.485047932979	118.47790114162387	0.9042869473222837	5.049020348517885	7.2669659493369
D011	BALTO	Immutalon_2x	D14	14	5.011833116551884	6.335471806114741	45.58376281995125	4081.2912142752143	127.14916375674174	1.1119595161331006	6.297123548274396	6.67542800475468
D011	BALTO	Immutalon_2x	D28	28	3.952925330521894	5.216335195553371	46.70626279881157	4118.19327003605	132.87138547922632	1.2910751193919408	7.625804506970805	6.135324624587283
D011	BALTO	Immutalon_2x	D56	56	3.905548555532967	5.329643308668072	45.34935703543383	3921.731586361087	124.03931707255224	1.050121835716337	6.871219378007305	7.10401340429946
D045	VEGA	Immutalon_2x	D0	0	4.965034606742801	6.270971430667193	59.86926961423922	3628.0681342105663	203.32583436640667	0.8510819558201522	4.099869057041513	11.55068780123668
D045	VEGA	Immutalon_2x	D14	14	3.4121852762151863	4.89732310687517	61.76323564305696	4703.62386496549	201.55065465420773	0.9723768835694496	6.466859136081832	10.82735763616164
D045	VEGA	Immutalon_2x	D28	28	2.1602945775709395	3.670983134740681	63.5214068239102	5152.637378044788	199.2820720249549	1.0840288022610165	8.469621766214937	10.432964103975385
D045	VEGA	Immutalon_2x	D56	56	3.278185209736016	4.60140308842687	62.67970066338019	4765.313810548971	200.2824695286458	1.0912376024125725	6.664562934532311	11.28219454004728
D046	BALTO	Immutalon_2x	D0	0	5.496109054123704	6.723240685451631	56.40051983969994	5188.950596967366	101.19780501193743	0.9987304868451036	6.2456998646949975	11.116121601867109
D046	BALTO	Immutalon_2x	D14	14	5.4542744221508	6.712896582892565	60.4185157273282	6139.701412405976	103.02142237504724	1.1705183979263682	10.472212968917365	9.086778261644632
D046	BALTO	Immutalon_2x	D28	28	4.650564486725129	6.015915850045642	63.33752391831737	6778.702903920817	109.72363593469191	1.318488472134688	12.405319284411693	8.362596571373109
D046	BALTO	Immutalon_2x	D56	56	4.896841666021904	6.121191782046249	61.230959963302894	6282.358115300594	107.45982743219888	1.3246616306797907	10.112528758997216	9.595077021332417
D058	VEGA	Immutalon_2x	D0	0	5.78355133690415	5.465057569904374	62.95726468609109	4286.454314769428	157.68248802191522	0.8893816858267709	5.231349268585717	13.245000618174144
D058	VEGA	Immutalon_2x	D14	14	4.849175753141668	4.415157705713933	66.50435822378523	5703.723287285319	166.81274319239407	1.0618752583599351	9.751490570766308	11.994245542741108
D058	VEGA	Immutalon_2x	D28	28	4.587568974333611	4.474720792426863	69.46623170151643	6297.511994949873	176.85952114227388	1.1829598320376626	13.224793870701829	11.10490046720885
D058	VEGA	Immutalon_2x	D56	56	5.072981524739476	4.991265056123021	67.57803543687014	5626.226496390332	166.0733867384634	1.1034248630918686	9.892454888182671	11.525800435458851
D040	BALTO	Immutalon_2x	D0	0	6.1378028651083865	6.212330293299883	57.936287734393126	4181.874139386323	140.36716007845598	0.8316178439111652	7.4756326239469235	7.208488429644606
D040	BALTO	Immutalon_2x	D14	14	5.698201692435624	5.464536686063233	61.19863343556101	5430.753595990213	162.01331266058165	1.0785860461372223	11.21712051069353	8.53618597319112
D040	BALTO	Immutalon_2x	D28	28	5.195728703047998	5.279411502024603	63.06436435099095	6229.242423133374	173.81480970607436	1.2174658773208888	13.54149714810945	10.122387320677507
D040	BALTO	Immutalon_2x	D56	56	5.792140451337549	5.748788394826284	61.26706640941714	5495.737954887616	158.66799946933278	1.1097023574319798	11.513435288413248	9.254490583900887
D030	VEGA	Immutalon_2x	D0	0	5.795814375144706	6.810613946490685	55.671003441369066	7952.731490654722	153.26851443215227	1.0819525569454986	3.8461926886751936	7.763145912444194
D030	VEGA	Immutalon_2x	D14	14	5.223801814943937	6.012129495723386	58.17518814141236	8117.423688530509	171.8747729168698	1.1595225165665362	6.0719383541290135	7.449898541374234
D030	VEGA	Immutalon_2x	D28	28	4.550051627838765	5.8436384691721255	60.632190167584056	8584.569718374536	181.2786977925174	1.259309980791413	6.395174544771003	7.678862975222949
D030	VEGA	Immutalon_2x	D56	56	4.773065431724621	5.685590176557032	58.76436643845518	8270.89977905318	169.33001141852222	1.2187414419826297	5.903654996026572	7.651378506494646
D054	BALTO	Immutalon_2x	D0	0	6.428173402188608	8.37059368998823	55.949257441344855	3448.399652394183	171.24005242552562	0.9164129087076802	7.555353643797018	17.467497069778098
D054	BALTO	Immutalon_2x	D14	14	5.011998030592304	7.222198192462511	59.1637084114714	4342.343893534605	174.3801867677538	1.2408535471067124	11.568299053276029	15.304913500933788
D054	BALTO	Immutalon_2x	D28	28	3.591096817150835	5.867671961745159	61.83652996359229	4706.453469652797	171.91464792236846	1.4056500722001892	14.385015291735858	13.989222866953416
D054	BALTO	Immutalon_2x	D56	56	4.503622457115951	6.601597192848172	59.51367552035947	3976.773758853417	173.5370919423437	1.2223370496274726	11.391360085003663	14.0003848488244
D057	VEGA	Immutalon_2x	D0	0	5.412547733744153	6.372230584235806	53.88191191883081	2074.8574133423926	172.48999688583126	0.946112241441598	8.102303951045046	14.306227852223063
D057	VEGA	Immutalon_2x	D14	14	5.303043119577973	6.426892487163181	58.12089599481485	2553.9731973304606	176.76571115344717	1.091296422384344	11.440223176209535	12.230485886173172
D057	VEGA	Immutalon_2x	D28	28	5.166179294208981	6.241857451277475	60.45758974244141	2964.7104945171413	180.0239762314051	1.231557659797034	13.929500500842895	10.47504930270275
D057	VEGA	Immutalon_2x	D56	56	5.435385589682663	6.576995628853572	58.12391086883646	2614.7981451985256	179.11113145424423	1.053802245354834	11.722592888029718	12.528245368681258
D038	BALTO	Immutalon_2x	D0	0	4.628230913284157	6.608844217743912	56.78514740174426	3863.181393259991	134.99457807103013	0.8825089732528714	7.707744748330826	7.859030710322504
D038	BALTO	Immutalon_2x	D14	14	4.1082240868067466	5.978787586511366	57.96593766434304	4804.440508473065	138.26026045061394	0.945473320663078	7.069787888115281	9.188727828755892
D038	BALTO	Immutalon_2x	D28	28	4.024060883615545	6.0283884071338285	58.60351575160037	5244.814221195981	142.7513157549455	0.9259385501075916	6.517387025304497	9.90942673896382
D038	BALTO	Immutalon_2x	D56	56	3.602227874761263	5.433008806895823	58.20662647179446	5067.067375676132	140.79572904639198	0.9123156074324128	6.785811233270795	9.761714809172243
D044	VEGA	Immutalon_2x	D0	0	5.789227413087498	5.758178184622706	48.62970139438422	2487.284128810348	119.05461252932878	0.8435419331720627	5.093961187529484	12.855919642936888
D044	VEGA	Immutalon_2x	D14	14	4.771920203988946	4.7842394426509	50.41594418776749	2537.397967829764	126.38521108434604	0.9539907596431356	10.883148769099623	12.775341165690644
D044	VEGA	Immutalon_2x	D28	28	4.032459189161249	4.197626467483643	52.24268089050823	2429.285751511736	130.09345613274954	1.0550318849948863	13.012424555782822	12.946905281920484
D044	VEGA	Immutalon_2x	D56	56	4.93126350273065	4.874180191386855	51.28779400428757	2456.082221802884	129.7230625828252	0.9932970665721444	9.904642780518786	12.349756681209213
D037	BALTO	Immutalon_2x	D0	0	6.146204516503329	6.636896221651662	65.55437942021196	3327.174785462428	154.97649238933676	0.7766455886735726	1.573730941818245	11.57187856018177
D037	BALTO	Immutalon_2x	D14	14	4.870143186206205	5.770885135467336	68.57015386960046	3786.92219954414	165.60089839006255	1.0561912751721063	8.539710554945346	9.182404681803789
D037	BALTO	Immutalon_2x	D28	28	4.19502071191756	5.081359498046837	70.6651806169294	4034.314992052768	176.4195317859467	1.214076385454533	13.34496586489136	7.037476816350728
D037	BALTO	Immutalon_2x	D56	56	4.693930335333778	5.659248842501055	68.53676127223552	3947.2093236265855	172.73946340312756	1.0596633420381818	8.120103292661453	8.35900861646245
D012	VEGA	Immutalon_3x	D0	0	5.6739891725008205	7.630429253172775	54.231946741277966	4956.398794323472	172.9465486763694	1.1807431389173098	5.9959965824909	3.8430712889595977
D012	VEGA	Immutalon_3x	D14	14	3.897609116661158	5.953335573108315	58.23614512923891	6415.266859084043	193.85652625207743	1.6333333055706745	12.993916614308064	1.3748547025800653
D012	VEGA	Immutalon_3x	D28	28	2.792468518767808	5.077433673846725	61.21066122207328	7073.431194309676	209.19527214830885	1.8506213614751128	17.136074487250596	-0.1445043164519348
D012	VEGA	Immutalon_3x	D56	56	3.737428050746185	5.958346211480139	58.69201237609911	6449.844235009526	194.87267443014343	1.6750563657378217	12.409659059961324	0.9079087349235556
D007	BALTO	Immutalon_3x	D0	0	7.105448970855174	6.342391902735733	47.55962115167666	4573.237624573545	138.1263672209761	1.2183096281155692	5.448184963620833	8.140306157679582
D007	BALTO	Immutalon_3x	D14	14	4.899671516301216	4.579132162028415	52.4391624201893	6886.256708176239	158.25638989987374	1.7607104180607205	12.24917060391244	5.600597004253645
D007	BALTO	Immutalon_3x	D28	28	2.203571398249628	0.0	53.87694837457661	11260.44582250346	153.7776663762688	2.225385043399436	14.48282991547677	-0.1345043164519348
D007	BALTO	Immutalon_3x	D56	56
D009	VEGA	Immutalon_3x	D0	0	5.671367929845534	6.689308820038107	54.42780360005214	3253.206281931595	194.13635600702744	1.064890450045708	5.195352197097663	16.23369794739835
D009	VEGA	Immutalon_3x	D14	14	4.0272847829261815	5.351524351238498	57.50603213367721	5660.4236698050745	205.65705086369144	1.482619476755326	10.640732142616166	14.042591860525782
D009	VEGA	Immutalon_3x	D28	28	2.976327670004428	4.210176241669707	59.78415239277866	7198.081994361447	216.040853370209	1.7196956508699262	13.893438338398337	12.901185582670218
D009	VEGA	Immutalon_3x	D56	56	3.633026054115939	5.054786607366984	57.37201337590513	5647.386294453503	203.97605113844105	1.5409342679509626	11.749826058729427	14.111792655515492
D034	BALTO	Immutalon_3x	D0	0	5.25960234973087	6.137870282721786	55.26319829211432	4751.391251305799	150.25582652548968	0.8077960405824565	8.662917531708707	14.016186062071377
D034	BALTO	Immutalon_3x	D14	14	4.117103642524214	5.309830664749224	59.78517769608359	5314.872084148707	162.9403905378791	1.0106443075722416	14.641345729389965	13.562067721829491
D034	BALTO	Immutalon_3x	D28	28	3.278499114057426	4.45016482533598	63.86213588886172	5643.292475468031	175.21698335260152	1.2522506802296924	18.386449955861963	12.10759541025539
D034	BALTO	Immutalon_3x	D56	56	3.820935858750911	4.632258792010775	61.39899245848021	5262.009455404917	165.78421593937443	1.1146181677712486	14.995208457537345	13.92531101984675
D025	VEGA	Immutalon_3x	D0	0	5.618932092832372	5.75320511768545	55.437261603765066	2722.330632042909	143.685796215171	0.7387363498850625	3.481734676892604	6.782121997980587
D025	VEGA	Immutalon_3x	D14	14	4.502820496813304	4.467441188533922	58.741313704752415	2603.0266671555937	152.4930755849293	0.9499634114057768	6.684538240840926	4.920770092169997
D025	VEGA	Immutalon_3x	D28	28	3.9143374521994856	4.2509873921577706	61.10576200755586	2680.51879608693	155.94610136495027	1.0834568088615284	9.682784381829032	3.732608369350139
D025	VEGA	Immutalon_3x	D56	56	4.290374459845988	4.47773976408105	58.79584983019653	2917.497114724799	151.64416255709753	1.059945908849782	7.394812368255412	4.511946999938423
D051	BALTO	Immutalon_3x	D0	0	6.226858778576356	4.864983027760767	48.1960590933592	3369.633368282864	144.7969437410681	1.015290588775581	6.423229756177779	10.899793211393424
D051	BALTO	Immutalon_3x	D14	14	4.591306458008397	3.4223445416467126	50.68482233815613	4526.737241407	156.72605323225855	1.101073667610937	5.887792281040884	11.19591861409726
D051	BALTO	Immutalon_3x	D28	28	3.6408455709748	2.438853188204248	51.79346526189305	5152.509198326773	165.34903907093025	1.189821946488803	6.640472599340952	11.696796022316308
D051	BALTO	Immutalon_3x	D56	56	4.158828880612495	3.356489214529858	50.51332836608192	4528.832415056972	160.42660536342342	1.1488468114030552	7.0190808138347895	11.597882642343944
D048	VEGA	Immutalon_3x	D0	0	6.739985558353241	6.539662250265471	65.74979579071987	3022.255222070694	164.70793016211442	0.6544326073809233	4.715241029957413	15.03003084018922
D048	VEGA	Immutalon_3x	D14	14	5.454038808799503	5.272565194118915	68.78092935873455	4252.874909439621	173.76930140078125	0.902260606145697	7.812211293598507	13.932433177049758
D048	VEGA	Immutalon_3x	D28	28	5.266743427116724	5.149121601168227	70.9482678596249	4986.963460764849	184.1549535365889	1.0242055263065042	10.175821518317823	12.849961544921014
D048	VEGA	Immutalon_3x	D56	56	5.616300832506924	5.60051940432375	69.09150397911989	4317.962463033397	179.18346996215573	0.9214518705756028	7.477532987952554	14.178063236389356
D042	BALTO	Immutalon_3x	D0	0	6.11995779683298	6.063483741787713	58.75863300357744	2232.734807408252	166.55326686302618	1.0011743144133016	3.8012499540924543	12.141054207886915
D042	BALTO	Immutalon_3x	D14	14	5.78179897959886	5.915072912730873	63.22413847722234	2271.7210079909146	171.48268026575863	1.091348523493113	4.074366130926947	11.080207907543322
D042	BALTO	Immutalon_3x	D28	28	5.755523026147772	5.897050730525851	65.64093765709109	2035.474626956719	176.616443532549	1.1675289797432724	4.936241974276088	10.71621996633657
D042	BALTO	Immutalon_3x	D56	56	5.678854006268784	5.662877262560367	63.476248979434615	2124.734119008865	171.8023377686596	1.1001822616168362	4.600061745198962	11.068706305851553
D017	VEGA	Immutalon_3x	D0	0	5.291018215765903	6.469637654590537	48.8655042582817	3216.142563798867	181.6727787296656	1.0932101239719425	6.744641273441356	18.51446218228517
D017	VEGA	Immutalon_3x	D14	14	4.868250027086129	6.067685855977894	53.49760684981056	4049.034854553399	196.206542106658	1.3054423990119235	10.27890570618405	19.09050920260806
D017	VEGA	Immutalon_3x	D28	28	4.68632051851951	5.98921483721286	56.48652071638749	4776.056187026867	209.10893545461835	1.490871157653699	12.439440927647103	18.430149969578547
D017	VEGA	Immutalon_3x	D56	56	4.593516173035662	5.347060863539373	54.01098314201433	4127.709341396059	200.57675916304544	1.46563511812739	10.067278940654525	17.310301984762482
D010	BALTO	Immutalon_3x	D0	0	6.379792030510175	5.883904196315901	50.62810337906794	2585.1527753141354	160.1245427740239	0.9075395429888822	3.453980432289068	4.965042054307543
D010	BALTO	Immutalon_3x	D14	14	6.207967554885904	5.428668102575026	56.29909417505922	2841.7624409395307	177.69968864537194	1.1555905816299572	6.785369475567215	3.27663275558485
D010	BALTO	Immutalon_3x	D28	28	5.238882816255222	4.822766675936702	60.05733200754081	2916.4061725933743	186.1742652037084	1.3154735267767628	9.077480284821696	2.1920677789776515
D010	BALTO	Immutalon_3x	D56	56	5.11905857759283	5.064724463868788	56.44498012447588	2714.414868669736	175.02476321515186	1.24179895368745	5.895031696845546	4.832092031933371
D013	VEGA	Immutalon_3x	D0	0	6.169373590096224	6.371339168712039	47.10748660352554	4314.093744130204	203.05390492531583	1.123337433287486	7.902287215590084	10.922372662221768
D013	VEGA	Immutalon_3x	D14	14	4.668947822228273	4.981488293569418	51.87031552313674	6170.536209062918	224.18306887274863	1.5311982703350455	13.492037581100004	9.529303823819877
D013	VEGA	Immutalon_3x	D28	28	3.658277369369768	4.109481694413638	55.05710738545316	7496.854868409475	235.4374709769365	1.7579701055629031	18.77014259953033	7.933805213260209
D013	VEGA	Immutalon_3x	D56	56	4.053070160760158	4.309986776162089	52.5587118529441	6489.323568318598	225.0265869187813	1.582150869290614	15.171565561382536	8.879306203969403
D056	BALTO	Immutalon_3x	D0	0	6.651896083381339	6.64123787386689	59.01125446892695	4733.919022318011	132.67726011848364	0.7394688334260601	3.5030269268868928	11.003855841774486
D056	BALTO	Immutalon_3x	D14	14	5.580809190435487	5.500884739970081	64.05701536686361	7089.0592103826775	149.8859312425528	1.05778090812938	8.615543159988228	10.38775317207244
D056	BALTO	Immutalon_3x	D28	28	4.636327258366937	4.8934679629342845	67.47533216767219	8742.44867834012	164.2682185769459	1.2959662942199006	12.098585303015303	9.833949551592086
D056	BALTO	Immutalon_3x	D56	56	5.216197414655802	5.114133296736691	64.76166906979233	7336.944758426178	151.98932890807123	0.9888106529325736	9.61683166884294	9.816869582636553
D050	VEGA	Immutalon_3x	D0	0	4.765871891246087	6.340443267387067	49.05146216454781	4779.597748934676	134.43251200448515	0.905176098140512	6.028877668117498	9.69672703742128
D050	VEGA	Immutalon_3x	D14	14	3.846608047376808	5.555037690959641	54.29858372753792	5111.446475325231	125.61641379783012	1.201939555289962	10.87510440476834	10.671341039300286
D050	VEGA	Immutalon_3x	D28	28	3.096749371041917	4.877474595921192	57.9096471355046	5196.8798112031145	121.21509308751924	1.36206970896667	13.771330661996302	10.541656757431332
D050	VEGA	Immutalon_3x	D56	56	3.4423986423878232	4.943712360319079	55.17867423153805	5051.69331429313	126.9631880832194	1.1947934800560267	11.192274173022913	10.820539785186885
D006	BALTO	Immutalon_3x	D0	0	5.836104130135574	7.484992022856659	67.59987044260286	4814.000494092092	141.6374691039763	0.9746387504948442	4.197559056228328	17.474526230129396
D006	BALTO	Immutalon_3x	D14	14	4.62664317347424	6.435195144134967	71.29770851331801	4734.603847833786	147.74043419391043	1.153892034610092	6.922118486376284	17.3660295020403
D006	BALTO	Immutalon_3x	D28	28	0.934226557530028	0.0	73.91719766550281	11501.208692022006	157.28876825926898	1.981714165778712	13.232204008084269	6.309629426959184
D006	BALTO	Immutalon_3x	D56	56
D047	VEGA	Immutalon_3x	D0	0	5.677552860328149	7.908948720968425	58.978979007965286	4164.280019095463	146.20537262411042	0.6459022882855618	2.8647591412348112	14.4566668001737
D047	VEGA	Immutalon_3x	D14	14	5.196904754874055	7.352835046972871	62.91846535049185	5552.245701279725	161.8094050835169	0.6543266469212775	6.7549041779012295	14.531188921288908
D047	VEGA	Immutalon_3x	D28	28	4.870821456995705	7.038504976355872	65.42052910220485	6347.400788632796	166.9784328399777	0.6567523958428585	9.54387277100772	14.345452357680877
D047	VEGA	Immutalon_3x	D56	56	5.433873289188087	7.771323298092949	63.40538063905817	5694.532038509717	157.08482548792605	0.7115162701382332	7.1875122987657445	14.87246782004072
D023	BALTO	Immutalon_3x	D0	0	6.0472697432815465	7.582315235793214	43.672855622264265	5183.051243175277	68.96831649827318	0.7781736565209707	0.7522085513803862	3.7302315998404936
D023	BALTO	Immutalon_3x	D14	14	4.231608790421605	6.276754968870459	47.78353710188439	6541.002640209271	72.58565073575575	0.9565086982851042	2.356598054224049	4.203222589940269
D023	BALTO	Immutalon_3x	D28	28	3.421730703676992	5.119111354570968	50.89828076772245	7314.244238973624	75.86400189790072	1.0253523670815723	3.1857813254178584	4.417236500737632
D023	BALTO	Immutalon_3x	D56	56	4.809681928683887	6.664637274629826	48.315450270439456	6545.572506973289	73.66649963143824	0.979122316014033	2.076727822493712	4.852707047589849
D028	VEGA	Immutalon_3x	D0	0	6.26298861284197	6.663000887727748	45.48112333756906	4613.785950912209	114.24646555098418	1.1162491657322164	8.752341678431772	8.24048085469058
D028	VEGA	Immutalon_3x	D14	14	4.953931000399168	5.505220295581623	50.78015366225252	6040.92099764046	130.33383088813716	1.4744531730369663	14.810637118070066	5.753633672724649
D028	VEGA	Immutalon_3x	D28	28	4.296821836193782	4.871130563280898	53.94548683873664	7118.817009144452	145.12199497396705	1.7029527073086594	18.49541913133675	3.829389521890475
D028	VEGA	Immutalon_3x	D56	56	5.284962686766648	5.7879991763339484	50.95532876153445	6105.060803287766	133.0049985179118	1.480188960622645	15.140099019891933	6.130882264142323
D036	BALTO	Immutalon_3x	D0	0	5.1454094450202845	5.2291880414943055	49.29958606643388	4858.969220493267	161.55258685658177	0.9191179498845508	4.06164869579059	8.828508670950622
D036	BALTO	Immutalon_3x	D14	14	3.0579452451133218	3.098954689795116	54.00407905655925	6803.401691050352	185.2351033979652	1.2530700537335886	11.548009593772566	5.5872805982961244
D036	BALTO	Immutalon_3x	D28	28	1.8530739920824568	2.475040006019738	57.05764823363336	8031.200637958805	199.75593892282004	1.4796383377062732	16.660832813721008	3.134589486054736
D036	BALTO	Immutalon_3x	D56	56	2.854136710637305	3.5102546992187564	53.78326586847736	7144.930628226204	180.7975501997869	1.2700351875276696	12.061201236846228	5.562133546312769
D026	VEGA	Immutalon_3x	D0	0	6.077645812796907	5.998594365132371	58.72548409219705	3162.174960084877	118.80542045087876	0.6950203913145763	5.300787572952415	14.678690195320154
D026	VEGA	Immutalon_3x	D14	14	5.539659717669744	5.386109497709063	63.764297439287645	3036.996379178084	128.58452584761812	0.820015699575577	6.515541679233824	14.355018250608792
D026	VEGA	Immutalon_3x	D28	28	5.221860356234421	5.376799057079731	66.99644357726959	2637.1664054162734	135.73956682329202	0.8423498532961073	8.09291729429475	14.649417438556304
D026	VEGA	Immutalon_3x	D56	56	5.332504970543271	5.210457070164224	64.15825635871875	2765.585825136198	129.61467833554474	0.9120259316025036	6.9135720490257375	14.459717335004754
D014	BALTO	Immutalon_3x	D0	0	4.660703828739542	7.651714924651205	56.78363231300164	2854.261221288012	175.81163151377868	1.120837023560134	6.918541652170414	14.870169023183848
D014	BALTO	Immutalon_3x	D14	14	3.55313344508525	6.856404317329727	60.39243200133037	3510.9070269692384	191.8092863736816	1.3536804287005162	12.66835997089847	13.11688398838596
D014	BALTO	Immutalon_3x	D28	28	3.4383604798862373	6.456211968743567	62.98580477084352	3851.21588707743	209.14729679243823	1.4759677581552553	17.50244626492733	11.125292600193296
D014	BALTO	Immutalon_3x	D56	56	4.208367513535834	7.270701225348672	60.57186655644216	3280.4293603391925	196.8436213780514	1.3901571378970434	13.47736781428663	13.488856028579857
